# Supplementary material for: Alternative σ Factors Regulate Overlapping as Well as Distinct Stress Response and Metabolic Functions in Listeria monocytogenes under Stationary Phase Stress Condition
Source: Pathogens. 2021 Apr 1;10(4):411. doi: 10.3390/pathogens10040411 (PMC8066629; doi:10.3390/pathogens10040411)
Supplement: Supplementary file 1 [file pathogens-10-00411-s001.zip]

Archive with 13 entries (13 files):
- FigureS1_3-22-21_v2-02.tif
- rho10(02-22-2021)ST2.xlsx
- rho10(02-22-2021)ST5.docx
- rho10(02-22-2021)ST6.xlsx
- rho10(08-28-2013)ST1.xlsx
- rho10(09-03-2012)SF2.tif
- rho10(09-03-2012)SF4.tif
- rho10(09-03-2012)SF5.tif
- rho10(09-03-2012)SF6.tif
- rho10(09-03-2012)SF7.tif
- rho10(09-06-12)SF3.tif
- rho10(2-22-2021)ST3.xlsx
- rho10(2-22-2021)ST4.xlsx
