# Supplementary material for: Alternative σ Factors Regulate Overlapping as Well as Distinct Stress Response and Metabolic Functions in Listeria monocytogenes under Stationary Phase Stress Condition
Source: Pathogens. 2021 Apr 1;10(4):411. doi: 10.3390/pathogens10040411 (PMC8066629; doi:10.3390/pathogens10040411)
Supplement: Supplementary file 1 [file pathogens-10-00411-s001.zip › rho10(02-22-2021)ST6.xlsx]

## Sheet: Sheet1
Table S6. Noncoding RNAs.
Name	Start	End	Strand	Product	SigmaB Likelihood	SigmaB Fold Change	SigmaC Likelihood	SigmaC Fold Change	SigmaH Likelihood	SigmaH Fold Change	SigmaL Likelihood	SigmaL Fold Change
SAM	133933	134035	+	SAM riboswitch (S box leader)	0.00810785	2.97314	0.00798071	3.52828	0.0836342	0.77	0.982	0.194917
PrfA	198798	198927	-	PrfA thermoregulator UTR	0.015771	3.60577	0.0422272	1.54322	0.0152472	6.04599	0.396	1.42003
rli57	202048	202168	+	-	0.15611	0.431544	0.100203	0.605539	0.106869	0.695091	0.182	0.609959
ncRNA	231613	231720	+	-	0.00341185	1.298	0.00246311	0.540922	0.00247528	3.1668	0.006	1.99446
ncRNA	237647	237742	+	-	0.00409019	1.51609	0.0021634	0.789698	0.0736591	3.63278	0.126	3.09723
L10_leader	260694	260837	+	Ribosomal protein L10 leader	0.00532535	1.44166	0.00463125	1.5954	0.00481106	1.71284	0.967	0.562534
rli24	262938	263104	+	-	0.00670969	2.63343	0.00481354	1.31671	0.00674531	5.59159	0.039	2.68189
SAM	305822	305941	-	SAM riboswitch (S box leader)	0.168422	1.39588	0.161015	1.3174	0.163599	1.07097	0.748	0.063708
rli64	323945	324734	+	-	0.00687142	0.92122	0.00545161	1.35947	0.00609069	1.13662	0.968	0.135601
TPP	341886	341991	+	TPP riboswitch (THI element)	0.808144	2.5623	0.705659	1.31293	0.803947	2.99775	0.07	0.592415
rli65	510899	511043	+	-	0.0480298	3.23809	0.0409033	0.794447	0.0435606	7.47601	0.047	6.25963
rli30	520425	520545	-	-	0.963346	0.100164	0.959306	0.0545084	0.973905	0.0287604	0.202	0.00392954
rliB	524119	524515	+	-	0.0244809	1.50656	0.0214609	2.67873	0.0338035	0.971077	0.918	0.289568
rli31	577966	578128	+	-	0.019817	0.127021	0.0132653	0.214141	0.0548199	0.518172	0.088	0.640094
rli32	580781	580934	-	-	0.0651004	1.65505	0.0613734	4.08147	0.163037	0.836151	0.566	0.720993
ncRNA	586784	586877	+	-	0.0109159	0.510318	0.00444791	0.787344	0.00772828	0.797831	0.953	0.246576
Purine	591192	591294	-	Purine riboswitch	0.0825729	1.54652	0.0765633	1.48278	0.0776088	2.95348	0.792	0.532173
ncRNA	690569	691224	+	-	0.990986	12.7936	0.00740144	1.05066	0.0202336	1.7581	0	0.543858
ncRNA	690645	691224	+	-	0.999953	52.7025	0.00256007	1.19517	0.0426296	3.61483	0	0.979422
glmS	738801	738995	+	glmS glucosamine-6-phosphate activated ribozyme	0.0763531	2.16587	0.0577609	2.41114	0.0343057	0.921166	0.109	2.59001
ncRNA	794107	794138	+	-	0.000818145	3.9562	0.000662158	1.77305	0.000709318	4.49675	0.006	1.47077
Lysine	808855	809052	-	Lysine riboswitch	0.386334	1.72017	0.363529	1.64395	0.377254	2.18564	0.193	0.536419
SAM	863787	863884	+	SAM riboswitch (S box leader)	0.00214759	1.07212	0.00213824	0.823512	0.0282412	0.527505	0.991	0.106589
PreQ1	888954	889001	+	PreQ1 riboswitch	0.238698	5.05959	0.225536	2.71115	0.236124	7.59641	0.651	1.59652
rli53	937620	937821	+	-	0.129625	1.04348	0.102569	1.14105	0.126448	1.87218	0.097	0.943577
ncRNA	963420	963530	+	-	0.801538	0.621305	0.00329006	4.25084	0.0038457	12.6603	0.004	4.50735
yybP-ykoY	1003242	1003388	+	yybP-ykoY leader	0.213224	2.26469	0.146351	1.84791	0.195641	2.25074	0.233	0.379099
rli66	1039117	1039423	-	-	0.0138698	2.58826	0.0136141	2.29833	0.0133497	4.02069	0.822	0.559203
rli39	1138769	1138959	+	Cobalamin riboswitch	0.0389338	0.936626	0.026188	1.15056	0.031124	1.25552	0.875	0.226578
rliH	1139784	1140212	+	-	0.0335613	0.495616	0.000867541	1.09005	0.118262	0.325879	0.982	0.100949
ncRNA	1158805	1158887	+	-	0.00175028	19.0822	0.00203788	1.08806	0.00200564	51.7572	0.284	10.5861
rli57	1175437	1175614	+	Cobalamin riboswitch	0.0423905	2.75334	0.0412215	2.63092	0.0710802	0.90683	0.912	0.237558
T-box	1199728	1199956	+	T-box leader	0.00347145	1.46006	0.00286753	1.88978	0.00297827	2.01091	0.985	0.475726
sbrB	1234519	1234684	-	-	0.0061475	0.838734	0.0034411	0.932056	0.0055996	1.18489	0.873	0.370539
ncRNA	1260252	1260350	+	-	0.000356827	0.695118	0.000126763	1.52619	0.000266781	0.933012	0.994	0.163311
ncRNA	1279343	1279417	+	-	0.00117873	1.84942	0.00093934	1.50404	0.00441138	3.37279	0.012	1.31696
rliD	1318124	1318451	-	-	0.363507		0.35945		0.355347		0.479
Glycine	1331762	1331853	+	Glycine riboswitch	0.257835	2.74534	0.23272	1.36999	0.252601	2.72701	0.187	0.805917
sbrA	1358285	1358354	+	-	0.99279	36.2718	0.387721	2.27944	0.528449	6.36097	0.001	0.431912
rli42	1358378	1358538	-	-	0.00127037	3.13461	0.00123543	7.92514	0.00581352	1.09471	0.996	0.248846
TPP	1420083	1420193	-	TPP riboswitch (THI element)	0.000472452	0.926954	0.000314831	1.45801	0.000375211	1.37703	0.968	0.227939
T-box	1453024	1453196	-	T-box leader	0.0180861	1.73285	0.0166653	1.47682	0.0163178	1.95155	0.355	0.607469
rli67	1494087	1494324	-	-	0.738158	7.51525	0.558843	1.91215	0.737785	9.47629	0.136	1.18211
6S	1505251	1505452	-	6S / SsrS RNA	0.00317492	1.34163	0.00145871	0.896955	0.00240626	1.41527	0.002	1.12452
T-box	1512887	1513115	-	T-box leader	0.31841	3.3491	0.316177	2.66928	0.317429	2.33549	0.528	0.280436
L21_leader	1535983	1536061	-	Ribosomal protein L21 leader	0.00312458	1.71145	0.0058701	3.05472	0.00333757	1.32044	0.961	0.137572
T-box	1547816	1548042	-	T-box leader	0.0294559	2.82078	0.0311753	1.54967	0.0279388	5.02701	0.437	0.948139
T-box	1556133	1556363	-	T-box leader	0.206906	2.41042	0.201156	1.76489	0.203874	2.58002	0.509	0.392768
T-box	1601529	1601737	-	T-box leader	0.0639032	2.03114	0.0603515	1.9343	0.0618546	2.14078	0.641	0.513662
T-box	1635320	1635545	-	T-box leader	0.996319	5.33303	0.995342	3.07695	0.994757	2.62094	0.002	0.547932
T-box	1635594	1635835	-	T-box leader	0.747406	4.54284	0.501057	1.86225	0.730434	3.4557	0.009	0.919069
rli59	1660754	1660924	-	-	0.000509326	1.23	0.000372865	1.67869	0.000393705	2.06984	0.987	0.384402
ncRNA	1664353	1664434	+	-	0.14072	2.81302	0.0633791	1.26635	0.163091	6.51856	0.247	3.60962
T-box	1669925	1670126	-	T-box leader	0.00208196	0.933009	0.00134246	1.5291	0.00190842	0.965519	0.989	0.119532
SAM	1675126	1675234	-	SAM riboswitch (S box leader)	0.0185218	1.72682	0.0172022	0.981031	0.0170641	3.71372	0.414	1.08163
SAM	1698069	1698175	-	SAM riboswitch (S box leader)	0.163521	3.8155	0.162689	5.28051	0.166044	1.56552	0.764	0.169435
ncRNA	1706556	1706731	-	-	0.00812705	1.56438	0.00733568	0.994236	0.0116279	3.78683	0.029	2.10565
ncRNA	1706556	1706636	-	-	0.00371719	1.51335	0.00312361	0.9906	0.00358308	3.70557	0.088	2.11486
T-box	1766447	1766687	-	T-box leader	0.982878	14.9274	0.0412227	2.18282	0.982785	21.5922	0.047	3.05629
ncRNA	1810530	1810660	-	-	0.00704578	3.46274	0.00662832	1.32406	0.0106924	9.4192	0.028	6.31261
ncRNA	1810530	1810576	-	-	0.0044212	3.75588	0.0041969	1.48685	0.00855507	10.4183	0.052	5.54002
L20_leader	1816498	1816636	-	Ribosomal protein L20 leader	0.00601686	1.05259	0.00390487	1.70908	0.00394462	1.70548	0.956	0.345112
L19_leader	1818898	1818936	-	Ribosomal protein L19 leader	0.021826	2.12908	0.0193723	2.50041	0.0196021	3.86144	0.318	0.78309
PyrR	1873982	1874085	-	PyrR binding site	0.0408298	3.62795	0.0399816	3.63443	0.0493478	1.37565	0.923	0.322656
PyrR	1874665	1874773	-	PyrR binding site	0.144102	1.49567	0.137943	1.30364	0.140649	1.51257	0.715	0.340166
Purine	1915332	1915433	-	Purine riboswitch	0.261707	1.43845	0.235609	2.21135	0.254949	2.03032	0.091	0.558175
RNaseP_bact_b	1918315	1918701	-	Bacterial RNase P class B	0.000532503	1.50344	0.000515115	1.48012	0.00064083	1.35117	0.001	0.782563
FMN	1976999	1977121	-	FMN riboswitch (RFN element)	0.00649233	0.677981	0.00158188	1.03894	0.00106545	1.8134	0.962	0.254814
rli44	1995599	1995884	+	-	0.00999383	0.820087	0.00378028	1.13658	0.0093777	0.827456	0.943	0.352456
T-box	2056504	2056737	-	T-box leader	0.00016706	1.34147	0.000165976	1.72686	0.00099808	0.838311	0.999	0.15382
ncRNA	2111275	2111396	+	-	0.0134171	1.32651	0.00922029	1.15003	0.0151394	2.25712	0.052	0.762205
ncRNA	2111280	2111568	-	-	0.00278423	0.739666	0.00108157	1.02817	0.00297145	1.23866	0.958	0.423029
rli68	2131479	2131747	+	-	0.0456705	0.811902	0.0266175	0.912134	0.037185	0.739889	0.056	0.40428
sbrE	2183996	2184506	+	-	0.999999	74.1322	5.10254e-05	1.4989	3.86145e-05	1.27312	0	0.595244
T-box	2246445	2246678	+	T-box leader	0.0180778	0.86972	0.00969002	1.2856	0.0132465	1.23426	0.516	0.316796
lhrA	2305395	2305611	-	-	0.00123435	0.776802	0.000874232	0.522596	0.00127356	0.286392	0.004	0.256344
ncRNA	2321943	2322844	+	-	0.0075692	2.17105	0.00716129	4.12158	0.00745409	2.34357	0.961	0.501043
ncRNA	2349269	2349312	+	-	0.0596517	4.49001	0.0469083	2.53271	0.138996	4.03542	0.375	2.31378
ncRNA	2351442	2351586	+	-	0.302047	0.828949	0.0627707	1.91745	0.0654194	2.67584	0.378	1.2206
SSU_rRNA_5	2397434	2397973	-	"Small subunit ribosomal RNA, 5' domain"	0.00061453	0.732852	0.00035421	0.860263	0.00037004	0.547728	0	0.787056
rli69	2423105	2423279	+	-	0.635535	1.43747	0.0725446	0.35752	0.0810686	0.547735	0.084	0.526182
SAM	2445545	2445663	-	SAM riboswitch (S box leader)	0.283216	1.9035	0.233523	0.990489	0.259556	1.41257	0.381	0.371833
tmRNA	2464337	2464721	-	tmRNA	0.00183534	1.61311	0.00162657	0.7957	0.302138	0.356886	0.373	0.416961
rli70	2487988	2488214	-	-	0.00726794	1.64948	0.00727369	0.679828	0.0186281	1.80815	0.547	0.836079
rli70-2	2494668	2494814	-	-	0.00197543	1.20047	0.000885525	1.30273	0.64213	2.48355	0.922	2.38249
ncRNA	2524055	2524169	+	-	0.0387746	0.835998	0.0211315	1.34162	0.0300076	1.35577	0.375	0.691836
sbrD	2567518	2567585	-	-	0.207537	0.512379	0.0508606	1.27925	0.0298696	3.66813	0.789	0.536813
T-box	2623321	2623568	+	T-box leader	0.00118188	2.49214	0.000971201	1.7096	0.00599029	0.905334	0.995	0.145113
ncRNA	2646048	2646125	+	-	0.283456	5.84242	0.273766	2.65934	0.286562	4.56414	0.15	1.49626
L13_leader	2648129	2648183	-	Ribosomal protein L13 leader	0.0178715	2.10377	0.0170144	2.97815	0.0171765	2.86043	0.961	0.817721
ncRNA	2699401	2699501	+	-	0.00683426	0.396869	0.00177128	0.790742	0.0761397	0.575154	0.148	0.256036
ykoK	2728886	2729073	-	ykoK leader	0.026234	0.622857	0.00824414	1.11039	0.00983052	1.07707	0.771	0.303413
SRP_bact	2746621	2746940	-	Bacterial signal recognition particle RNA	0.0104386	1.02247	0.00240473	0.546002	0.0238922	1.50082	0.042	1.55353
T-box	2785662	2785893	-	T-box leader	0.988801	7.56385	0.987882	4.0278	0.98643	2.79698	0.002	0.554954
rliI	2804388	2804614	-	-	0.00391819	2.2715	0.00249946	0.912809	0.00740334	5.03875	0.081	1.96026
ncRNAs manually identified post-analysis
ncRNA	434153	434255	+	-
ncRNA	434204	434255	+	-
ncRNA	436599	436665	+	-
SAM	617926	618098	-	SAM riboswitch (S box leader)
ncRNA	625465	626930	+	anti-sense ncRNA overlaps yisQ, a putative drug/sodium antiporter
ncRNA	1157052	1157568	+	-
ncRNA	1239261	1239405	+	-
