# Supplementary material for: Alternative σ Factors Regulate Overlapping as Well as Distinct Stress Response and Metabolic Functions in Listeria monocytogenes under Stationary Phase Stress Condition
Source: Pathogens. 2021 Apr 1;10(4):411. doi: 10.3390/pathogens10040411 (PMC8066629; doi:10.3390/pathogens10040411)
Supplement: Supplementary file 1 [file pathogens-10-00411-s001.zip › rho10(08-28-2013)ST1.xlsx]

## Sheet: Sheet1
Supplemental Table 1: Genes up-regulated by alternative sigma factors
LOCUS	SigB Likelihood	SigB Fold Change	SigH Likelihood	SigH Fold Change	SigL Likelihood	SigL Fold Change	SigC Likelihood	SigC Fold Change	EGD-e locus	Gene Name	Function
SigmaB-dependent genes
LMRG_02393	0.994	6.14782	-	-	-	-	-	-	-	-	-
LMRG_02448	1	561.174	-	-	-	-	-	-	lmo0019	lmo0019	unknown
LMRG_02472	1	777.931	-	-	-	-	-	-	lmo0043	arcA	similar to arginine deiminase
LMRG_02339	0.944	14.044	-	-	-	-	-	-	lmo0090	atpA1	similar to ATP synthase alpha chain
LMRG_02340	0.955	11.8328	-	-	-	-	-	-	lmo0091	lmo0091	similar to ATP synthase gamma chain
LMRG_02382	1	679.104	-	-	-	-	-	-	lmo0133	lmo0133	similar to E. coli YjdI protein
LMRG_02383	1	987.357	-	-	-	-	-	-	lmo0134	lmo0134	similar to E. coli YjdJ protein
LMRG_02414	1	75.2374	-	-	-	-	-	-	lmo0169	lmo0169	similar to a glucose uptake protein
LMRG_02415	0.998	18.3536	-	-	-	-	-	-	lmo0170	lmo0170	unknown
LMRG_02631	0.968	5.32672	-	-	-	-	-	-	lmo0209	lmo0209	unknown
LMRG_02632	1	20.5693	-	-	-	-	-	-	lmo0210	ldh1	similar to L-lactate dehydrogenase
LMRG_02674	0.995	8.61203	-	-	-	-	-	-	lmo0232	clpC	endopeptidase Clp ATP-binding chain C
LMRG_02646	1	1542.29	-	-	-	-	-	-	lmo0263	inlC2	internalin C2
LMRG_02851	1	74.5675	-	-	-	-	-	-	lmo0263	inlD	internalin D
LMRG_02611	1	2590.2	-	-	-	-	-	-	lmo0265	dapE/argE	similar to succinyldiaminopimelate desuccinylase
LMRG_02602	0.996	18.1319	-	-	-	-	-	-	lmo0274	lmo0274	unknown
LMRG_00013	1	88.6155	-	-	-	-	-	-	lmo0321	lmo0321	similar to unknown proteins
LMRG_00018	0.918	7.02679	-	-	-	-	-	-	lmo0325	lmo0325	similar to transcriptional regulators
LMRG_00019	0.931	27.1288	-	-	-	-	-	-	lmo0326	lmo0326	similar to transcriptional regulators
LMRG_00023	0.901	5.54883	-	-	-	-	-	-	lmo0331	lmo0331	"similar to internalin, putative peptidoglycan bound protein (LPXTG motif)"
LMRG_00098	1	18.2414	-	-	-	-	-	-	lmo0405	lmo0405	similar to phosphate transport protein
LMRG_00099	0.967	8.19959	-	-	-	-	-	-	lmo0406	lmo0406	similar to B. subtilis YyaH protein
LMRG_00102	0.936	7.54392	-	-	-	-	-	-	lmo0409	lmo0409	"similar to internalin, peptidoglycan bound protein (LPxTG motif)"
LMRG_00126	1	13.1955	-	-	-	-	-	-	lmo0433	inlA	Internalin A
LMRG_00127	0.999	24.6856	-	-	-	-	-	-	lmo0434	inlB	Internalin B
LMRG_00131	1	173.517	-	-	-	-	-	-	lmo0439	lmo0439	weakly similar to a module of peptide synthetase
LMRG_00137	1	132.194	-	-	-	-	-	-	lmo0445	lmo0445	similar to transcription regulator
LMRG_02884	0.996	29.79	-	-	-	-	-	-	lmo0479	lmo0479	putative secreted protein
LMRG_00196	1	188.067	-	-	-	-	-	-	lmo0515	lmo0515	conserved hypothetical protein
LMRG_00205	0.945	7.28461	-	-	-	-	-	-	lmo0524	lmo0524	similar to putative sulfate transporter
LMRG_00221	1	46.8947	-	-	-	-	-	-	lmo0539	lacD	"similar to tagatose-1,6-diphosphate aldolase"
LMRG_00236	1	176.546	-	-	-	-	-	-	lmo0554	lmo0554	similar to NADH-dependent butanol dehydrogenase
LMRG_00237	1	33.8	-	-	-	-	-	-	lmo0555	lmo0555	similar to di-tripeptide transporter
LMRG_00262	0.996	9.97963	-	-	-	-	-	-	lmo0580	lmo0580	weakly similar to carboxylesterase
LMRG_00271	0.953	9.08883	-	-	-	-	-	-	lmo0589	lmo0589	unknown
LMRG_00272	0.911	10.838	-	-	-	-	-	-	lmo0590	lmo0590	similar to a fusion of two types of conserved hypothetical proteinconserved hypothetical
LMRG_00273	0.964	14.9071	-	-	-	-	-	-	lmo0591	lmo0591	similar to unknown membrane proteins
LMRG_00275	1	88.083	-	-	-	-	-	-	lmo0593	lmo0593	similar to transport proteins (formate?)
LMRG_00278	1	1484.85	-	-	-	-	-	-	lmo0596	lmo0596	similar to unknown proteins
LMRG_00285	1	238.284	-	-	-	-	-	-	lmo0602	lmo0602	weakly similar to transcription regulator
LMRG_00293	1	103.08	-	-	-	-	-	-	lmo0610	lmo0610	"similar to internalin proteins, putative peptidoglycan bound protein (LPXTG motif)"
LMRG_00310	0.936	7.91871	-	-	-	-	-	-	lmo0627	lmo0627	peptidoglycan bound protein (LPXTG motif) similar to adhesin
LMRG_00311	1	389.358	-	-	-	-	-	-	lmo0628	lmo0628	unknown
LMRG_00312	0.931	7.3699	-	-	-	-	-	-	lmo0629	lmo0629	unknown
LMRG_00334	1	6.61186	-	-	-	-	-	-	lmo0647	lmo0647	unknown
LMRG_00335	0.99	9.30209	-	-	-	-	-	-	lmo0648	lmo0648	similar to membrane proteins
LMRG_00336	0.95	7.69122	-	-	-	-	-	-	lmo0649	lmo0649	similar to transcription regulators
LMRG_00337	0.997	7.3815	-	-	-	-	-	-	lmo0650	lmo0650	conserved membrane protein
LMRG_00341	0.995	27.9013	-	-	-	-	-	-	lmo0654	lmo0654	unknown
LMRG_00342	1	14.8374	-	-	-	-	-	-	lmo0655	lmo0655	similar to phosphoprotein phosphatases
LMRG_00357	1	370.618	-	-	-	-	-	-	lmo0669	lmo0669	similar to oxidoreductase
LMRG_00358	1	436.713	-	-	-	-	-	-	lmo0670	lmo0670	unknown
LMRG_00411	1	169.012	-	-	-	-	-	-	lmo0722	lmo0722	similar to pyruvate oxidase
LMRG_00446	0.994	7.09264	-	-	-	-	-	-	lmo0758	lmo0758	unknown
LMRG_00447	0.993	10.5989	-	-	-	-	-	-	lmo0759	lmo0759	unknown
LMRG_00448	0.997	11.7281	-	-	-	-	-	-	lmo0760	lmo0760	unknown
LMRG_00449	0.92	8.45686	-	-	-	-	-	-	lmo0761	lmo0761	similar to unknown proteins
LMRG_00469	1	38.066	-	-	-	-	-	-	lmo0781	lmo0781	similar to mannose-specific phosphotransferase system (PTS) component IID
LMRG_00470	0.999	60.0026	-	-	-	-	-	-	lmo0782	lmo0782	similar to mannose-specific phosphotransferase system (PTS) component IIC
LMRG_02869	1	53.4111	-	-	-	-	-	-	lmo0783	lmo0783	similar to mannose-specific phosphotransferase system (PTS) component IIB
LMRG_00472	1	51.8643	-	-	-	-	-	-	lmo0784	lmo0784	similar to mannose-specific phosphotransferase system (PTS) component IIA
LMRG_00482	1	410.472	-	-	-	-	-	-	lmo0794	lmo0794	similar to B. subtilis YwnB protein
LMRG_00484	1	22.3803	-	-	-	-	-	-	lmo0796	lmo0796	conserved hypothetical protein
LMRG_02245	0.964	6.53197	-	-	-	-	-	-	lmo0820	lmo0820	some similarity to acatyltransferases
LMRG_02246	0.916	5.45402	-	-	-	-	-	-	lmo0821	lmo0821	unknown
LMRG_02273	0.943	5.01093	-	-	-	-	-	-	lmo0850	lmo0850	hypothetical protein
LMRG_02293	0.992	11.4199	-	-	-	-	-	-	lmo0869	lmo0869	unknown
LMRG_02304	1	2905.22	-	-	-	-	-	-	lmo0880	lmo0880	similar to wall associated protein precursor (LPXTG motif)
LMRG_02319	0.954	11.008	-	-	-	-	-	-	lmo0895	sigB	RNA polymerase sigma-37 factor (sigma-B)
LMRG_02013	1	5201.78	-	-	-	-	-	-	lmo0913	lmo0913	similar to succinate semialdehyde dehydrogenase
LMRG_02027	0.982	5.77608	-	-	-	-	-	-	lmo0928	lmo0928	similar to 3-methyladenine DNA glycosylase
LMRG_02028	0.996	5.76277	-	-	-	-	-	-	lmo0929	lmo0929	similar to sortase
LMRG_02036	1	188.727	-	-	-	-	-	-	lmo0937	lmo0937	unknown
LMRG_02052	1	223.963	-	-	-	-	-	-	lmo0953	lmo0953	unknown
LMRG_02055	0.996	8.15385	-	-	-	-	-	-	lmo0956	lmo0956	similar to N-acetylglucosamine-6P-phosphate deacetylase (EC 3.5.1.25)
LMRG_02056	0.988	9.39376	-	-	-	-	-	-	lmo0957	nagB	similar to glucosamine-6-Phoasphate isomerase (EC 5.3.1.10)
LMRG_02077	0.979	6.80332	-	-	-	-	-	-	lmo0977	lmo0977	similar to B. subtilis YjcH protein
LMRG_02094	1	207.823	-	-	-	-	-	-	lmo0994	lmo0994	unknown
LMRG_02095	1	109.795	-	-	-	-	-	-	lmo0995	lmo0995	similar to B. subtilis YkrP protein
LMRG_00525	0.954	7.56787	-	-	-	-	-	-	lmo1063	lmo1063	similar to ABC transporter (ATP binding protein)
LMRG_00583	1	31.5727	-	-	-	-	-	-	lmo1140	lmo1140	unknown
LMRG_00687	1	115.691	-	-	-	-	-	-	lmo1241	lmo1241	unknown
LMRG_00710	0.999	6.2802	-	-	-	-	-	-	lmo1261	lmo1261	unknown
LMRG_00718	0.931	5.23587	-	-	-	-	-	-	lmo1268	clpX	ATP-dependent Clp protease ATP-binding subunit ClpX
LMRG_00745	0.923	8.28955	-	-	-	-	-	-	lmo1295	lmo1295	similar to host factor-1 protein
LMRG_00826	1	91.6334	-	-	-	-	-	-	lmo1375	lmo1375	similar to aminotripeptidase
LMRG_00877	1	10.2566	-	-	-	-	-	-	lmo1425	opuCD	similar to betaine/carnitine/choline ABC transporter (membrane p)
LMRG_00878	0.995	8.98559	-	-	-	-	-	-	lmo1426	opuCC	similar to glycine betaine/carnitine/choline ABC transporter (osmoprotectant-binding protein)
LMRG_00879	0.986	6.51384	-	-	-	-	-	-	lmo1427	opuCB	similar to glycine betaine/carnitine/choline ABC transporter (membrane protein)
LMRG_00880	0.997	7.59557	-	-	-	-	-	-	lmo1428	opuCA	similar to glycine betaine/carnitine/choline ABC transporter (ATP-binding protein)
LMRG_00885	1	215.251	-	-	-	-	-	-	lmo1433	lmo1433	similar to glutathione reductase
LMRG_00904	0.988	7.00576	-	-	-	-	-	-	lmo1452	lmo1452	conserved hypothetical protein
LMRG_01453	0.901	13.2728	-	-	-	-	-	-	lmo1517	nrgB	similar to nitrogen regulatory PII protein
LMRG_01444	0.999	16.2757	-	-	-	-	-	-	lmo1526	lmo1526	similar to unknown proteins
LMRG_01361	0.979	6.09842	-	-	-	-	-	-	lmo1605	murC	similar to UDP-N-acetyl muramate-alanine ligases
LMRG_01360	1	23.9094	-	-	-	-	-	-	lmo1606	lmo1606	similar to DNA translocase
LMRG_01301	0.992	7.11644	-	-	-	-	-	-	lmo1666	lmo1666	peptidoglycan linked protein (LPxTG)
LMRG_02768	1	1209.55	-	-	-	-	-	-	lmo1694	lmo1694	similar to CDP-abequose synthase
LMRG_02772	1	23.7266	-	-	-	-	-	-	lmo1698	lmo1698	similar to ribosomal-protein-alanine N-acetyltransferase
LMRG_02776	0.998	6.98591	-	-	-	-	-	-	lmo1702	fosX	similar to glutathione transferase - fosfomycin resistance protein
LMRG_02777	0.998	6.86806	-	-	-	-	-	-	lmo1703	lmo1703	similar to similar to RNA methyltransferases
LMRG_02778	0.941	5.31953	-	-	-	-	-	-	lmo1704	lmo1704	similar to conserved hypothetical proteins
LMRG_02958	0.994	5.32572	-	-	-	-	-	-	lmo1706	lmo1706	similar to transport proteins
LMRG_02814	0.985	5.95744	-	-	-	-	-	-	lmo1790	lmo1790	similar to unknown proteins
LMRG_00977	1	251.513	-	-	-	-	-	-	lmo1830	lmo1830	similar to conserved hypotheticl proteins
LMRG_01030	1	2693.95	-	-	-	-	-	-	lmo1883	lmo1883	similar to chitinases
LMRG_01079	0.995	5.48941	-	-	-	-	-	-	lmo1932	lmo1932	similar to heptaprenyl diphosphate synthase component I
LMRG_01217	1	797.936	-	-	-	-	-	-	lmo2067	lmo2067	similar to conjugated bile acid hydrolase
LMRG_01236	1	963.438	-	-	-	-	-	-	lmo2085	lmo2085	putative peptidoglycan bound protein (LPXTG motif)
LMRG_01242	0.908	5.17197	-	-	-	-	-	-	lmo2091	argH	similar to argininosuccinate lyase
LMRG_01284	0.998	27.8064	-	-	-	-	-	-	lmo2130	lmo2130	similar to unknown protein
LMRG_02809	1	33.1512	-	-	-	-	-	-	lmo2131	lmo2131	unknown
LMRG_02808	1	55.8268	-	-	-	-	-	-	lmo2132	lmo2132	unknown
LMRG_01675	1	582.621	-	-	-	-	-	-	lmo2157	sepA	sepA
LMRG_01662	0.996	12.5646	-	-	-	-	-	-	lmo2170	lmo2170	similar to unknown proteins
LMRG_01658	0.913	5.04257	-	-	-	-	-	-	lmo2174	lmo2174	similar to unknown proteins
LMRG_01654	0.96	6.05052	-	-	-	-	-	-	lmo2178	lmo2178	putative peptidoglycan bound protein (LPXTG motif)
LMRG_01641	0.999	5.69022	-	-	-	-	-	-	lmo2191	spxA	similar to unknown proteins
LMRG_01627	0.945	8.0239	-	-	-	-	-	-	lmo2205	gpmA	similar to phosphoglyceromutase 1
LMRG_01619	1	531.42	-	-	-	-	-	-	lmo2213	lmo2213	similar to unknown protein
LMRG_01602	1	2164.83	-	-	-	-	-	-	lmo2230	lmo2230	similar to arsenate reductase
LMRG_01601	1	100.213	-	-	-	-	-	-	lmo2231	lmo2231	similar to unknown proteins
LMRG_01594	0.989	10.5788	-	-	-	-	-	-	lmo2238	lmo2238	similar to transport system permease protein
LMRG_01561	1	75.9323	-	-	-	-	-	-	lmo2269	lmo2269	unknown
LMRG_01484	0.997	6.16601	-	-	-	-	-	-	lmo2358	lmo2358	similar to N-acetylglucosamine-6-phosphate isomerase
LMRG_02731	0.984	10.2473	-	-	-	-	-	-	lmo2386	lmo2386	similar to B. subtilis YuiD protein
LMRG_02732	1	367.879	-	-	-	-	-	-	lmo2387	lmo2387	conserved hypothetical protein
LMRG_01850	0.997	10.0289	-	-	-	-	-	-	lmo2398	ltrC	"low temperature requirement C protein, also similar to B. subtilis YutG protein"
LMRG_01814	1	74.8548	-	-	-	-	-	-	lmo2434	lmo2434	highly similar to glutamate decarboxylases
LMRG_01794	1	147.68	-	-	-	-	-	-	lmo2454	lmo2454	unknown
LMRG_01785	1	29.7624	-	-	-	-	-	-	lmo2463	lmo2463	similar to transport protein
LMRG_01764	0.999	15.2048	-	-	-	-	-	-	lmo2484	lmo2484	similar to B. subtilis YvlD protein
LMRG_01763	0.978	9.9299	-	-	-	-	-	-	lmo2485	lmo2485	similar to B. subtilis yvlC protein
LMRG_01754	0.998	34.8141	-	-	-	-	-	-	lmo2494	lmo2494	similar to negative regulator of phosphate regulon
LMRG_01753	1	132.084	-	-	-	-	-	-	lmo2495	pstB1	similar to phosphate ABC transporter (ATP-binding protein)
LMRG_01752	0.996	27.7615	-	-	-	-	-	-	lmo2496	pstB2	similar to phosphate ABC transporter (ATP-binding protein)
LMRG_01749	0.964	5.58921	-	-	-	-	-	-	lmo2499	lmo2499	similar to phosphate ABC transporter (binding protein)
LMRG_02698	1	52.8222	-	-	-	-	-	-	lmo2570	lmo2570	unknown
LMRG_02697	1	47.8211	-	-	-	-	-	-	lmo2571	lmo2571	similar to nicotinamidase
LMRG_02696	1	55.7673	-	-	-	-	-	-	lmo2572	lmo2572	"similar to Chain A, Dihydrofolate Reductase"
LMRG_02695	1	57.8935	-	-	-	-	-	-	lmo2573	lmo2573	similar to zinc-binding dehydrogenase
LMRG_02146	1	454.407	-	-	-	-	-	-	lmo2602	lmo2602	conserved hypothetical protein
LMRG_02147	1	127.601	-	-	-	-	-	-	lmo2603	lmo2603	unknown
LMRG_02215	0.999	19.0704	-	-	-	-	-	-	lmo2670	lmo2670	conserved hypothetical protein
LMRG_02216	0.996	19.2615	-	-	-	-	-	-	lmo2671	lmo2671	unknown
LMRG_02217	1	30.2817	-	-	-	-	-	-	lmo2672	lmo2672	weakly similar to transcription regulator
LMRG_02218	1	803.345	-	-	-	-	-	-	lmo2673	lmo2673	conserved hypothetical protein
LMRG_02219	0.995	10.9632	-	-	-	-	-	-	lmo2674	lmo2674	similar to ribose 5-phosphate epimerase
LMRG_01972	0.999	33.2874	-	-	-	-	-	-	lmo2724	lmo2724	similar to unknown proteins
LMRG_01961	0.972	13.2098	-	-	-	-	-	-	lmo2735	lmo2735	similar to Sucrose phosphorylase
LMRG_01955	0.99	5.91808	-	-	-	-	-	-	lmo2741	lmo2741	similar to drug-efflux transporters
LMRG_01948	1	693.261	-	-	-	-	-	-	lmo2748	lmo2748	similar to B. subtilis stress protein YdaG
SigmaB and SigmaC-dependent genes
LMRG_00060	0.975	5.53967	-	-	-	-	0.974	6.68521	lmo0368	lmo0368	similar to different proteins
LMRG_00177	0.964	6.15762	-	-	-	-	0.948	5.21981	lmo0496	lmo0496	similar to B. subtilis YnzC protein
LMRG_00339	0.967	5.06424	-	-	-	-	0.965	5.47597	lmo0652	lmo0652	similar to unknown proteins
LMRG_02305	0.992	6.64444	-	-	-	-	0.992	12.0333	lmo0881	lmo0881	unknown
LMRG_02128	0.98	10.42	-	-	-	-	0.98	9.69977	lmo1028	lmo1028	similar to B. subtilis YkzG protein
LMRG_00884	0.999	11.764	-	-	-	-	0.999	6.44121	lmo1432	lmo1432	unknown
LMRG_01007	0.96	6.02645	-	-	-	-	0.96	7.05739	lmo1860	msrA	similar to peptidyl methionine sulfoxide reductases
LMRG_01210	0.996	5.9453	-	-	-	-	0.996	5.65781	lmo2060	lmo2060	similar to unknown protein
LMRG_02736	1	175.065	-	-	-	-	0.991	7.26827	lmo2391	lmo2391	conserved hypothetical protein similar to B. subtilis YhfK protein
SigmaB and SigmaH-dependent genes
LMRG_00028	0.984	15.6415	0.982	8.49258	-	-	-	-	lmo0336	lmo0336	unknown
LMRG_02011	0.98	32.89	0.955	9.97323	-	-	-	-	lmo0911	lmo0911	unknown
LMRG_00524	0.993	9.89859	0.993	5.84644	-	-	-	-	lmo1062	lmo1062	similar to ABC transporters (permease protein)
LMRG_00905	0.995	6.52911	0.992	6.26887	-	-	-	-	lmo1453	lmo1453	conserved hypothetical protein
LMRG_00906	1	8.24911	0.999	7.45299	-	-	-	-	lmo1454	rpoD	RNA polymerase sigma factor RpoD
LMRG_00935	0.987	5.05357	0.987	8.53046	-	-	-	-	lmo1482	comEC	similar to putative integral membrane protein ComEC specifically required for DNA uptake but not for binding
LMRG_00937	0.999	6.81365	1	68.3177	-	-	-	-	lmo1484	comEA	similar to integral membrane protein ComEA
LMRG_01380	0.902	11.6472	0.901	8.42501	-	-	-	-	lmo1587	argF	highly similar to ornithine carbamoyltransferase
LMRG_01366	0.945	16.7119	0.942	8.05403	-	-	-	-	lmo1601	lmo1601	similar to general stress protein
LMRG_01365	0.991	21.5336	0.986	6.99653	-	-	-	-	lmo1602	lmo1602	similar to unknown proteins
LMRG_01334	0.971	8.78313	0.971	8.62412	-	-	-	-	lmo1632	trpG	highly similar to anthranilate synthase beta subunit
LMRG_01333	0.971	7.14415	0.97	7.68916	-	-	-	-	lmo1633	trpE	highly similar to anthranilate synthase alpha subunit
LMRG_01643	0.998	7.93564	0.997	7.63088	-	-	-	-	lmo2189	lmo2189	similar to a putative competence protein from streptococcus pneumoniae
LMRG_01504	0.974	6.65199	0.973	5.96596	-	-	-	-	lmo2339	lmo2339	conserved hypothetical protein
SigmaB, SigmaC and SigmaH-dependent genes
LMRG_02969	0.931	37.7344	0.925	17.9024	-	-	0.912	13.4778	-	-	-
LMRG_02341	0.994	36.2652	0.988	10.4744	-	-	0.963	5.07161	lmo0092	atpD1	similar to ATP synthase beta chain
LMRG_02663	0.995	5.41265	0.995	15.9999	-	-	0.994	6.03804	lmo0243	sigH	RNA polymerase sigma-30 factor (sigma-H)
LMRG_00724	0.966	6.28644	0.966	6.8971	-	-	0.965	5.61573	lmo1274	lmo1274	"similar to polypeptide deformylase, similar to B. subtilis Smf protein"
LMRG_01398	0.998	7.96564	0.998	5.73843	-	-	0.998	6.46502	lmo1569	lmo1569	similar to unknown proteins
LMRG_01216	0.959	13.4619	0.952	15.2738	-	-	0.939	11.1794	lmo2066	lmo2066	unknown
LMRG_01635	0.993	14.4027	0.993	12.8586	-	-	0.993	14.4871	lmo2197	lmo2197	unknown
LMRG_01952	0.92	12.4692	0.919	15.3671	-	-	0.919	6.83343	lmo2744	lmo2744	weakly similar to transcription regulators CRP/FNR family
SigmaB, SigmaH and SigmaL-dependent genes
LMRG_02207	0.91	14.6166	0.908	11.5576	0.997	32.078	-	-	lmo2662	lmo2662	similar to ribose 5-phosphate epimerase
LMRG_02209	0.989	24.5796	0.989	16.1851	0.997	44.4247	-	-	lmo2664	lmo2664	similar to sorbitol dehydrogenase
LMRG_02210	0.974	18.6402	0.974	15.1395	0.992	33.9266	-	-	lmo2665	lmo2665	similar to PTS system galactitol-specific enzyme IIC component
SigmaC-dependent genes
LMRG_00115	-	-	-	-	-	-	1	101.906	lmo0423	lmo0423	similar to RNA polymerase ECF-type sigma factor
LMRG_01634	-	-	-	-	-	-	0.98	5.36889	lmo2198	trpS	tryptophanyl-tRNA synthetase
LMRG_01795	-	-	-	-	-	-	0.976	5.55387	lmo2453	lmo2453	similar to lipolytic enzyme
SigmaH-dependent genes
LMRG_02667	-	-	0.957	5.52213	-	-	-	-	lmo0239	cysS	cysteinyl-tRNA synthetase
LMRG_02009	-	-	0.991	6.12634	-	-	-	-	lmo0909	lmo0909	"similar to transcription regulator, GntR family"
LMRG_00907	-	-	0.944	10.788	-	-	-	-	lmo1455	dnaG	DNA primase
LMRG_01463	-	-	0.973	5.67659	-	-	-	-	lmo1507	lmo1507	similar to two-component response regulators
LMRG_02552	-	-	0.93	5.19238	-	-	-	-	lmo1719	lmo1719	similar to phosphotransferase system (PTS) lichenan-specific enzyme IIA component
LMRG_01010	-	-	0.934	5.4611	-	-	-	-	lmo1863	lmo1863	similar to hypothetical proteins
LMRG_01629	-	-	0.995	63.331	-	-	-	-	lmo2203	lmo2203	similar to N-acetylmuramoyl-L-alanine amidase and to internalin B
LMRG_01581	-	-	0.912	5.53828	-	-	-	-	lmo2250	arpJ	"similar to amino acid ABC transporter, permease protein"
LMRG_01782	-	-	0.991	5.47224	-	-	-	-	lmo2466	lmo2466	unknown
SigmaC and SigmaH -dependent genes
LMRG_02863	-	-	0.937	5.09462	-	-	0.937	11.9738	-	-	-
SigmaL-dependent genes
LMRG_00034	-	-	-	-	0.931	7.96325	-	-	lmo0343	tal2	similar to transaldolase
LMRG_00038	-	-	-	-	0.97	5.225	-	-	lmo0347	lmo0347	similar to dihydroxyacetone kinase
LMRG_00039	-	-	-	-	0.903	6.21837	-	-	lmo0348	lmo0348	similar to dihydroxyacetone kinase
LMRG_00041	-	-	-	-	0.997	7.03624	-	-	lmo0350	lmo0350	unknown
LMRG_00091	-	-	-	-	1	10.4941	-	-	lmo0398	lmo0398	similar to phosphotransferase system enzyme IIA
LMRG_00092	-	-	-	-	1	18.0316	-	-	lmo0399	lmo0399	similar to fructose-specific phosphotransferase enzyme IIB
LMRG_00093	-	-	-	-	1	15.0062	-	-	lmo0400	lmo0400	similar to fructose-specific phosphotransferase enzyme IIC
LMRG_00094	-	-	-	-	1	20.5663	-	-	lmo0401	lmo0401	"highly similar to E. col YbgG protein, a putative sugar hydrolase"
LMRG_00422	-	-	-	-	0.957	6.21058	-	-	lmo0734	lmo0734	similar to transcriptional regulator (LacI family)
LMRG_00423	-	-	-	-	1	181.267	-	-	lmo0735	lmo0735	similar to Ribulose-5-Phosphate 3-Epimerase
LMRG_00424	-	-	-	-	1	308.396	-	-	lmo0736	lmo0736	similar to ribose 5-phosphate isomerase
LMRG_00425	-	-	-	-	1	375.751	-	-	lmo0737	lmo0737	unknown
LMRG_00426	-	-	-	-	1	146.616	-	-	lmo0738	lmo0738	similar to phosphotransferase system (PTS) beta-glucoside-specific enzyme IIABC component
LMRG_00427	-	-	-	-	1	79.251	-	-	lmo0739	lmo0739	similar to 6-phospho-beta-glucosidase
LMRG_00703	-	-	-	-	1	8.66639	-	-	lmo1254	lmo1254	"similar to alpha,alpha-phosphotrehalase"
LMRG_00704	-	-	-	-	0.998	5.29053	-	-	lmo1255	lmo1255	similar to PTS system trehalose specific enzyme IIBC
LMRG_01012	-	-	-	-	0.926	8.86574	-	-	lmo1865	lmo1865	similar to conserved hypothetical proteins
LMRG_01013	-	-	-	-	1	8.26802	-	-	lmo1866	lmo1866	similar to conserved hypothetical proteins
LMRG_01014	-	-	-	-	0.999	8.42445	-	-	lmo1867	lmo1867	similar to pyruvate phosphate dikinase
LMRG_01673	-	-	-	-	1	9.01237	-	-	lmo2159	lmo2159	similar to oxidoreductase
LMRG_01672	-	-	-	-	1	9.92038	-	-	lmo2160	lmo2160	similar to unknown proteins
LMRG_01671	-	-	-	-	1	12.5931	-	-	lmo2161	lmo2161	unknown
LMRG_01670	-	-	-	-	0.998	5.31763	-	-	lmo2162	lmo2162	similar to unknown proteins
LMRG_01669	-	-	-	-	0.999	7.34378	-	-	lmo2163	lmo2163	similar to oxidoreductase
LMRG_02204	-	-	-	-	0.996	72.695	-	-	lmo2659	lmo2659	similar to ribulose-phosphate 3-epimerase
LMRG_02205	-	-	-	-	0.994	54.0558	-	-	lmo2660	lmo2660	similar to transketolase
LMRG_02206	-	-	-	-	0.986	40.4246	-	-	lmo2661	lmo2661	similar to ribulose-5-phosphate 3-epimerase
LMRG_02208	-	-	-	-	0.979	68.2017	-	-	lmo2663	lmo2663	similar to polyol dehydrogenase
LMRG_02212	-	-	-	-	0.913	26.2345	-	-	lmo2667	lmo2667	similar to PTS system galactitol-specific enzyme IIA component
LMRG_02213	-	-	-	-	0.908	13.9091	-	-	lmo2668	lmo2668	similar to transcriptional antiterminator (BglG family)
LMRG_01934	-	-	-	-	1	10.5744	-	-	lmo2761	lmo2761	similar to beta-glucosidase
LMRG_01930	-	-	-	-	0.938	11.2856	-	-	lmo2765	lmo2765	similar to PTS cellobiose-specific enzyme IIA
