# Supplementary material for: Alternative σ Factors Regulate Overlapping as Well as Distinct Stress Response and Metabolic Functions in Listeria monocytogenes under Stationary Phase Stress Condition
Source: Pathogens. 2021 Apr 1;10(4):411. doi: 10.3390/pathogens10040411 (PMC8066629; doi:10.3390/pathogens10040411)
Supplement: Supplementary file 1 [file pathogens-10-00411-s001.zip › rho10(2-22-2021)ST3.xlsx]

## Sheet: Sheet1
Table S3: Genes down-regulated by alternative sigma factors.
LOCUS	SigmaB likelihood	SigmaB Fold Change	SigmaH likelihood	SigmaH Fold Change	SigmaL likelihood	SigmaL Fold Change	EGD-e locus	EGD-e gene name	Function
LMRG_00004	-	-	-	-	0.988	0.0882606	lmo0307	lmo0307	unknown
LMRG_00012	-	-	-	-	1	0.198394	lmo0319	lmo0319	similar to phospho-beta-glucosidase
LMRG_00087	-	-	-	-	0.999	0.112969	lmo0394	lmo0394	similar to L. monocytogenes extracellular P60 protein
LMRG_00128	-	-	-	-	0.937	0.196351	lmo0436	lmo0436	similar to unknown proteins
LMRG_00153	-	-	-	-	0.96	0	-	-	-
LMRG_00167	-	-	-	-	0.992	0.107058	lmo0486	rpmF	ribosomal protein L32
LMRG_00186	-	-	-	-	0.901	0.144875	lmo0505	lmo0505	similar to ribulose-5-phosphate 3-epimerase
LMRG_00187	-	-	-	-	0.986	0.0691055	lmo0506	lmo0506	similar to polyol (sorbitol) dehydrogenase
LMRG_00188	-	-	-	-	0.934	0.129514	lmo0507	lmo0507	"similar to PTS system, Galactitol-specific IIB component"
LMRG_00198	-	-	-	-	1	0.0901132	lmo0517	lmo0517	similar to phosphoglycerate mutase
LMRG_00204	-	-	-	-	0.982	0.161328	lmo0523	lmo0523	similar to B. subtilis YybC protein
LMRG_00206	-	-	-	-	0.979	0.123695	lmo0525	lmo0525	unknown
LMRG_00253	-	-	-	-	0.991	0.0608048	lmo0571	lmo0571	similar to methyltransferase
LMRG_00255	-	-	-	-	0.996	0.11783	lmo0573	lmo0573	conserved hypothetical protein
LMRG_00260	-	-	-	-	0.955	0.187833	lmo0578	lmo0578	putative conserved membrane protein
LMRG_00287	-	-	-	-	0.955	0.169875	lmo0604	lmo0604	similar to B. subtilis YvlA protein
LMRG_00288	-	-	-	-	0.999	0.0967844	lmo0605	lmo0605	conserved hypothetical membrane protein
LMRG_00322	-	-	-	-	0.954	0.159732	-	-	-
LMRG_00364	-	-	-	-	1	0.0810035	lmo0676	lmo0676	similar to flagellar biosynthesic protein FliP
LMRG_00365	-	-	-	-	1	0.0940162	lmo0677	lmo0677	similar to flagellar biosynthesis protein FliQ
LMRG_00366	-	-	-	-	0.994	0.10924	lmo0678	lmo0678	similar to flagellar biosynthetic protein FliR
LMRG_00370	-	-	-	-	1	0.12432	lmo0682	lmo0682	similar to flagellar hook-basal body protein FlgG
LMRG_00371	-	-	-	-	0.991	0.154623	lmo0683	lmo0683	similar to chemotactic methyltransferase CheR
LMRG_00375	-	-	-	-	1	0.166441	lmo0687	lmo0687	unknown
LMRG_00399	-	-	-	-	0.998	0.132513	lmo0710	lmo0710	similar to flagellar basal-body rod protein flgB
LMRG_00401	-	-	-	-	0.992	0.128839	lmo0712	lmo0712	similar to flagellar hook-basal body complex protein FliE
LMRG_00406	-	-	-	-	0.976	0.176221	lmo0717	lmo0717	similar to transglycosylase
LMRG_00419	-	-	-	-	0.998	0.177396	lmo0731	lmo0731	unknown
LMRG_00454	-	-	-	-	0.975	0.0417995	lmo0766	lmo0766	"similar to putative sugar ABC transporter, permease protein"
LMRG_00455	-	-	-	-	0.981	0.177712	lmo0767	lmo0767	"similar to ABC transporter, permease protein"
LMRG_00473	-	-	-	-	1	0.153011	lmo0785	lmo0785	similar to transcriptional regulator (NifA/NtrC family)
LMRG_00474	-	-	-	-	0.992	0.170337	lmo0786	lmo0786	similar to acyl-carrier protein phosphodiesterase and to NAD(P)H dehydrogenase
LMRG_00483	-	-	-	-	0.986	0.0389305	lmo0795	lmo0795	conserved hypothetical protein
LMRG_00506	-	-	-	-	0.985	0.164935	lmo1045	lmo1045	similar to molybdopterin converting factor (subunit 1).
LMRG_00536	-	-	-	-	1	0.0806147	lmo1074	lmo1074	highly similar to teichoic acid translocation permease protein TagG
LMRG_00537	-	-	-	-	0.986	0.181841	lmo1075	lmo1075	similar to teichoic acid translocation ATP-binding protein TagH (ABC transporter)
LMRG_00540	-	-	-	-	0.96	0.178744	lmo1078	lmo1078	similar to putative UDP-glucose pyrophosphorylases
LMRG_00544	-	-	-	-	1	0.167739	lmo1082	lmo1082	similar to dTDP-sugar epimerase
LMRG_00621	-	-	-	-	0.949	0	lmo1175	eutB	"similar to ethanolamine ammonia-lyase, heavy chain"
LMRG_00636	-	-	-	-	0.955	0.147559	lmo1190	lmo1190	unknown
LMRG_00638	-	-	-	-	0.996	0.0975073	lmo1192	lmo1192	similar to cobalamine synthesis protein CbiB
LMRG_00640	-	-	-	-	0.956	0.0256131	lmo1194	cbiD	similar to cobalamin biosynthesis protein CbiD
LMRG_00642	-	-	-	-	0.991	0.103324	lmo1196	lmo1196	similar to precorrin decarbocylase
LMRG_00643	-	-	-	-	0.993	0.194476	lmo1197	cbiF	similar to precorrin-3 methylase
LMRG_00650	-	-	-	-	0.976	0	lmo1204	lmo1204	similar to cobalamin biosynthesis protein M
LMRG_00657	-	-	-	-	0.998	0.0201155	lmo1211	lmo1211	similar to unknown proteins
LMRG_00662	-	-	-	-	0.999	0.116927	lmo1216	lmo1216	similar to N-acetylmuramoyl-L-alanine amidase (autolysin)
LMRG_00674	-	-	-	-	1	0.133814	lmo1228	rnhC	similar to B. subtilis ribonuclease HIII
LMRG_00681	-	-	-	-	0.998	0.129312	lmo1235	lmo1235	similar to aspartokinase II alpha subunit
LMRG_00694	-	-	-	-	0.991	0.141047	lmo1248	lmo1248	weakly similar to 8-oxo-dGTPase (mutT)
LMRG_00744	-	-	-	-	0.992	0.169958	lmo1294	miaA	similar to tRNA isopentenylpyrophosphate transferase
LMRG_00758	-	-	-	-	0.995	0.129735	lmo1308	lmo1308	weakly similar to arginine N-methyltransferases
LMRG_00759	-	-	-	-	1	0.126286	lmo1309	lmo1309	similar to E. coli YbdM protein
LMRG_00762	-	-	-	-	0.991	0.110474	lmo1312	lmo1312	unknown
LMRG_00766	-	-	-	-	0.989	0.124899	lmo1316	cdsA	similar to phosphatidate cytidylyltransferase (CDP-diglyceride synthase)
LMRG_00881	-	-	-	-	0.996	0.0699159	lmo1429	lmo1429	similar to unknown proteins
LMRG_00892	-	-	-	-	0.999	0.101893	lmo1440	lmo1440	similar to unknown proteins
LMRG_00933	-	-	-	-	0.968	0.155997	lmo1480	rpsT	ribosomal protein S20
LMRG_00936	-	-	-	-	0.999	0.178582	lmo1483	comEB	similar to B. subtilis ComEB protein
LMRG_00957	-	-	-	-	0.997	0.104748	lmo1810	lmo1810	similar to unknown proteins
LMRG_00958	-	-	-	-	0.998	0.154949	lmo1811	lmo1811	similar to ATP-dependent DNA helicase recG
LMRG_00963	-	-	-	-	0.998	0.164454	lmo1816	rpmB	ribosomal protein L28
LMRG_00973	-	-	-	-	0.997	0.160841	lmo1826	lmo1826	unknown
LMRG_00979	-	-	-	-	1	0.0700085	lmo1832	pyrF	highly similar to orotidine 5-phosphate decarboxylases
LMRG_00989	-	-	-	-	0.905	0.060585	lmo1842	lmo1842	similar to unknown proteins
LMRG_01003	-	-	-	-	0.998	0.171992	lmo1856	deoD	purine nucleoside phosphorylase
LMRG_01004	-	-	-	-	0.999	0.147271	lmo1857	lmo1857	similar to hypoyhetical protein
LMRG_01019	-	-	-	-	0.999	0.065195	lmo1872	lmo1872	similar to methyltransferases
LMRG_01027	-	-	-	-	0.998	0.195055	lmo1880	lmo1880	similar to similar to RNase HI
LMRG_01031	-	-	-	-	0.997	0.121197	lmo1884	lmo1884	similar to xanthine permeases
LMRG_01062	-	-	-	-	0.994	0.130621	lmo1915	lmo1915	similar to malolactic enzyme (malate dehydrogenase)
LMRG_01076	-	-	-	-	0.954	0.156027	lmo1929	ndk	similar to nucleoside diphosphate kinase
LMRG_01082	-	-	-	-	0.953	0.132937	lmo1935	lmo1935	similar to protein-tyrosine/serine phosphatase
LMRG_01083	-	-	-	-	1	0.158171	lmo1936	gpsA	similar to NAD(P)H-dependent glycerol-3-phosphate dehydrogenase
LMRG_01099	-	-	-	-	0.991	0.186255	lmo1952	lysA	similar to diaminopimelate decarboxylase
LMRG_01105	-	-	-	-	0.96	0.108441	lmo1958	fhuB	similar to ferrichrome ABC transporter (permease)
LMRG_01157	-	-	-	-	0.998	0.0975714	lmo2009	lmo2009	similar to putative transport system integral membrane protein
LMRG_01160	-	-	-	-	0.992	0.0814137	lmo2012	lmo2012	similar to unknown proteins
LMRG_01178	-	-	-	-	0.914	0.172638	lmo2029	lmo2029	similar to unknown proteins
LMRG_01186	-	-	-	-	0.995	0.124641	lmo2037	mraY	similar to phospho-N-acetylmuramoyl-pentapeptide transferase
LMRG_01193	-	-	-	-	0.936	0.164791	lmo2044	lmo2044	similar to transporter binding proteins
LMRG_01201	-	-	-	-	0.996	0.196685	lmo2051	lmo2051	weakly similar to proteases
LMRG_01213	-	-	-	-	0.915	0.0558619	lmo2063	lmo2063	unknown
LMRG_01243	-	-	-	-	0.915	0.0599989	lmo2092	betL	glycine betaine transporter BetL
LMRG_01268	-	-	-	-	0.992	0.158276	lmo2114	lmo2114	similar to ABC transporter (ATP-binding protein)
LMRG_01308	-	-	-	-	0.923	0	-	-	-
LMRG_01319	-	-	-	-	0.972	0.0886485	lmo1647	lmo1647	similar to 1-acylglycerol-3-phosphate O-acyltransferases
LMRG_01344	-	-	-	-	0.955	0.151947	lmo1622	lmo1622	similar to unknown proteins
LMRG_01352	-	-	-	-	0.995	0.172204	lmo1614	lmo1614	similar to unknown proteins
LMRG_01364	-	-	-	-	1	0.0683087	lmo1603	lmo1603	similar to aminopeptidase
LMRG_01417	-	-	-	-	0.998	0.113304	lmo1551	folC	similar to Folyl-polyglutamate synthetase
LMRG_01420	-	-	-	-	0.999	0	lmo1549	lmo1549	similar to DNA repair protein RadC
LMRG_01424	-	-	-	-	0.996	0.173638	lmo1546	mreD	similar to cell-shape determining protein MreD
LMRG_01425	-	-	-	-	0.999	0.12722	lmo1545	minC	similar to cell-division inhibition (septum placement) protein MinC
LMRG_01426	-	-	-	-	0.999	0.080528	lmo1544	minD	highly similar to cell division inhibitor (septum placement) protein MinD
LMRG_01429	-	-	-	-	0.991	0.184289	lmo1541	lmo1541	similar to unknown protein
LMRG_01442	-	-	-	-	0.989	0.18377	lmo1528	lmo1528	similar to unknown proteins
LMRG_01470	-	-	-	-	1	0.0881697	lmo1500	lmo1500	similar to unknown proteins
LMRG_01472	-	-	-	-	1	0.181043	lmo1498	lmo1498	similar to O-methyltransferase
LMRG_01473	-	-	-	-	0.997	0.169797	lmo1497	udk	similar to Uridine kinase
LMRG_01496	-	-	-	-	0.913	0.103688	lmo2347	lmo2347	similar to amino acid ABC transporter (permease)
LMRG_01497	-	-	-	-	0.982	0.0672275	lmo2346	lmo2346	"similar to amino acid ABC-transporter, ATP-binding protein"
LMRG_01500	-	-	-	-	0.981	0.153981	lmo2343	lmo2343	similar to nitrilotriacetate monooxygenase
LMRG_01541	-	-	-	-	0.929	0.0842855	lmo2291	lmo2291	major tail shaft protein [Bacteriophage A118]
LMRG_01553	-	-	-	-	0.947	0.0719535	lmo2279	lmo2279	holin [Bacteriophage A118]
LMRG_01582	-	-	-	-	0.988	0.168502	lmo2249	lmo2249	similar to low-affinity inorganic phosphate transporter
LMRG_01620	-	-	-	-	0.997	0.196388	lmo2212	hemE	similar to uroporphyrinogen III decarboxylase
LMRG_01702	-	-	-	-	0.998	0.155698	lmo2545	thrB	highly similar to homoserine kinase
LMRG_01703	-	-	-	-	0.993	0.170388	lmo2544	lmo2544	similar to thymidine kinase
LMRG_01708	-	-	-	-	0.978	0.199082	lmo2539	glyA	highly similar to glycine hydroxymethyltransferase
LMRG_01713	-	-	-	-	0.997	0.198176	lmo2535	atpB	highly similar to H+-transporting ATP synthase chain a
LMRG_01726	-	-	-	-	0.989	0.0412577	lmo2522	lmo2522	similar to hypothetical cell wall binding protein from B. subtilis
LMRG_01741	-	-	-	-	0.982	0.194924	lmo2507	ftsE	highly similar to the cell-division ATP-binding protein FtsE
LMRG_01743	-	-	-	-	0.994	0.0718547	lmo2505	spl	peptidoglycan lytic protein P45
LMRG_01744	-	-	-	-	1	0.149503	lmo2504	lmo2504	similar to cell wall binding proteins
LMRG_01768	-	-	-	-	0.996	0.191276	lmo2480	lmo2480	similar to acetyltransferase
LMRG_01812	-	-	-	-	1	0.0436273	lmo2436	lmo2436	similar to transcription antiterminator
LMRG_01818	-	-	-	-	0.981	0.0116405	lmo2430	lmo2430	similar to B. subtilis ferrichrome ABC transporter (permease) FhuG
LMRG_01820	-	-	-	-	0.999	0.106898	lmo2428	lmo2428	"similar to cell division proteins RodA, FtsW"
LMRG_01825	-	-	-	-	0.98	0.154235	lmo2423	lmo2423	conserved hypothetical protein
LMRG_01854	-	-	-	-	0.954	0.197557	lmo2844	lmo2844	similar to unknown proteins
LMRG_01914	-	-	-	-	0.999	0.104721	lmo2783	lmo2783	similar to cellobiose phosphotransferase system enzyme IIC
LMRG_01947	-	-	-	-	0.991	0.0688829	lmo2749	lmo2749	similar to glutamine amidotransferase
LMRG_01959	-	-	-	-	0.994	0.163101	lmo2737	lmo2737	similar to transcriptional regulator (LacI family)
LMRG_01971	-	-	-	-	1	0.166421	lmo2725	lmo2725	conserved hypothetical proteins
LMRG_02008	-	-	-	-	0.954	0.153649	lmo0908	lmo0908	similar to membrane proteins
LMRG_02037	-	-	-	-	0.986	0.113951	lmo0938	lmo0938	similar to protein-tyrosine-phosphatase
LMRG_02046	-	-	-	-	0.993	0.112181	lmo0947	lmo0947	hypothetical transport protein
LMRG_02051	-	-	-	-	0.998	0.105794	lmo0952	lmo0952	unknown
LMRG_02059	-	-	-	-	0.996	0.155585	lmo0960	lmo0960	similar to proteases
LMRG_02124	-	-	-	-	0.989	0.162183	lmo1024	lmo1024	unknown
LMRG_02125	-	-	-	-	0.925	0.11195	lmo1025	lmo1025	unknown
LMRG_02139	-	-	-	-	0.983	0.103174	-	-	-
LMRG_02163	-	-	-	-	1	0.169426	lmo2619	rpsN	ribosomal protein S14
LMRG_02170	-	-	-	-	1	0.195996	lmo2626	rpsC	ribosomal protein S3
LMRG_02185	-	-	-	-	0.959	0.0733563	lmo2640	lmo2640	unknown
LMRG_02186	-	-	-	-	0.956	0.185337	lmo2641	lmo2641	similar to heptaprenyl diphosphate synthase component II
LMRG_02227	-	-	-	-	0.982	0.106312	lmo2682	kdpA	highly similar to potassium-transporting atpase a chain
LMRG_02256	-	-	-	-	0.99	0.14369	lmo0833	lmo0833	similar to transcriptional regulator
LMRG_02260	-	-	-	-	1	0.0226497	lmo0836	lmo0837	similar to B. subtilis YrkR protein
LMRG_02267	-	-	-	-	0.97	0.138259	lmo0844	lmo0844	conserved hypothetical protein
LMRG_02277	-	-	-	-	0.996	0.0493633	lmo0854	lmo0854	similar to E. coli SugE protein (transmembrane chaperone)
LMRG_02292	-	-	-	-	0.968	0.173701	lmo0868	lmo0868	unknown
LMRG_02298	-	-	-	-	0.997	0.195018	lmo0874	lmo0874	similar to PTS system enzyme IIA component
LMRG_02300	-	-	-	-	0.962	0.0464256	lmo0876	lmo0876	"similar to PTS system, Lichenan-specific enzyme IIC component"
LMRG_02357	-	-	-	-	0.996	0.133834	lmo0108	lmo0108	"similar to ABC transporter, ATP-binding protein"
LMRG_02360	-	-	-	-	0.967	0.141036	lmo0111	lmo0111	unknown
LMRG_02379	-	-	-	-	0.999	0.143071	lmo0130	lmo0130	"similar to 5-nucleotidase, putative peptidoglycan bound protein (LPXTG motif)"
LMRG_02381	-	-	-	-	0.984	0.152967	lmo0132	lmo0132	similar to inosine monophosphate dehydrogenase
LMRG_02385	-	-	-	-	0.997	0.188952	lmo0136	lmo0136	"similar to oligopeptide ABC transporter, permease protein"
LMRG_02386	-	-	-	-	0.999	0.190278	lmo0137	lmo0137	"similar to oligopeptide ABC transporter, permease protein"
LMRG_02421	-	-	-	-	0.927	0.197236	lmo2850	lmo2850	similar to sugar transport proteins
LMRG_02436	-	-	-	-	0.989	0.189923	lmo0008	lmo0008	similar to cardiolipin synthase
LMRG_02451	-	-	-	-	0.994	0.190977	lmo0022	lmo0022	"similar to PTS system, fructose-specific IIB component"
LMRG_02456	-	-	-	-	1	0.0136917	lmo0027	lmo0027	"similar to PTS system, beta-glucosides specific enzyme IIABC"
LMRG_02460	-	-	-	-	0.988	0.153049	lmo0031	lmo0031	transcriptional regulator LacI family
LMRG_02478	-	-	-	-	0.991	0.19279	lmo0049	lmo0049	unknown
LMRG_02487	-	-	-	-	0.934	0.127198	lmo0057	lmo0057	similar to B. subtilis YueB protein
LMRG_02490	-	-	-	-	0.991	0	lmo0060	lmo0060	similar to B. subtilis YukC protein
LMRG_02510	-	-	-	-	0.995	0.139746	lmo1761	lmo1761	similar to putative sodium-dependent transporter
LMRG_02556	-	-	-	-	0.995	0.13035	lmo1713	lmo1713	similar to cell-shape determining proteins
LMRG_02563	-	-	-	-	0.999	0.0405522	lmo1707	lmo1707	unknown
LMRG_02587	-	-	-	-	0.989	0.137743	lmo0284	lmo0284	similar to ABC transporter (ATP-binding protein)
LMRG_02588	-	-	-	-	0.997	0.170943	lmo0283	lmo0283	similar to ABC transporter permease protein
LMRG_02597	-	-	-	-	1	0.161151	lmo0278	lmo0278	"similar to sugar ABC transporter, ATP-binding protein"
LMRG_02598	-	-	-	-	0.957	0.163827	lmo0277	lmo0277	similar to oxidoreductase
LMRG_02617	-	-	-	-	0.978	0.185114	lmo0195	lmo0195	similar to membrane protein (putative ABC transporter component)
LMRG_02683	-	-	-	-	0.996	0.150564	lmo2584	lmo2584	similar to formate dehydrogenase associated protein
LMRG_02684	-	-	-	-	0.998	0.136082	lmo2583	lmo2583	similar to two-component response regulator
LMRG_02685	-	-	-	-	0.989	0.190753	lmo2582	lmo2582	similar to two-component sensor histidine kinase
LMRG_02706	-	-	-	-	0.996	0.0397031	lmo2563	lmo2563	conserved hypothetical protein
LMRG_02710	-	-	-	-	1	0.145236	lmo2559	pyrG	highly similar to CTP synthases
LMRG_02716	-	-	-	-	0.978	0.0729858	lmo2371	lmo2371	similar to putative ABC-transporter transmembrane subunit
LMRG_02794	-	-	-	-	0.969	0.199646	lmo0803	lmo0803	similar to putative Na+/H+ antiporter
LMRG_02795	-	-	-	-	0.912	0.177165	lmo0802	lmo0802	weakly similar to GTP-pyrophosphokinase
LMRG_02803	-	-	-	-	0.998	0.136119	lmo2137	lmo2137	"similar to PTS system, fructose-specific enzyme IIA component"
LMRG_02806	-	-	-	-	1	0.109436	lmo2134	lmo2134	"similar to fructose-1,6-biphosphate aldolase type II"
LMRG_02874	-	-	-	-	0.995	0.105041	lmo0675	lmo0675	unknown
SigmaB-dependent genes
LMRG_02365	0.953	0.175002	-	-	-		lmo0116	lmaC	similar to Antigen C
SigmaH-dependent genes
LMRG_02371	-	-	0.987	0.166725	-	-	lmo0122	lmo0122	similar to phage proteins
SigmaB and SigmaH-dependent genes
LMRG_02366	0.997	0.1237	0.977	0.155819	-	-	lmo0117	lmaB	antigen B
LMRG_02374	0.943	0.146165	0.903	0.153273	-	-	lmo0125	lmo0125	unknown
LMRG_02377	0.99	0.126417	0.963	0.138601	-	-	lmo0128	lmo0128	similar to a protein from Bacteriophage phi-105 (ORF 45)
SigmaB, SigmaH and SigmaL-dependent
LMRG_01536	0.912	0.13333	0.959	0.0330813	0.984	0.102176	lmo2296	lmo2296	similar to coat protein [Bacteriophage SPP1]
