# Supplementary material for: Alternative σ Factors Regulate Overlapping as Well as Distinct Stress Response and Metabolic Functions in Listeria monocytogenes under Stationary Phase Stress Condition
Source: Pathogens. 2021 Apr 1;10(4):411. doi: 10.3390/pathogens10040411 (PMC8066629; doi:10.3390/pathogens10040411)
Supplement: Supplementary file 1 [file pathogens-10-00411-s001.zip › rho10(2-22-2021)ST4.xlsx]

## Sheet: Sheet1
Table S4: Genes with divergent Fold changes in 10403S and triple mutants.
Genes with no difference in FC (0.5 < FC < 2.0) in WT strain (10403S) and high positive FC (FC > 5.0; highlighted in red) in at least one of the triple mutants strain expressing one of the four alternative sigma factors
10403S locus	EGD-e gene name	10403S FC	SigmaL FC	SigmaH Fc	SigmaC FC	SigmaB FC	Function
LMRG_02309	acpS	1.60336	1.65073	5.74057	3.70121	3.65629	similar to holo-acyl-carrier protein synthase
LMRG_01562	addB	1.45099	1.75078	5.89355	2.41605	3.20642	similar to ATP-dependent deoxyribonuclease (subunit B)
LMRG_01581	arpJ	1.64391	0.889772	5.53828	2.71936	3.1997	"similar to amino acid ABC transporter, permease protein"
LMRG_00652	cbiQ	1.00479	0.115986	1.22328	5.66005	3.81395	similar to cobalt transport protein Q
LMRG_01736	comFC	0.992867	1.08082	7.9325	3.79489	4.3303	similar to late competence protein comFC
LMRG_01560	comK'	1.66483	2.56681	16.4196	1.3136	8.74431	"similar to competence transcription factor ComK, N terminal part"
LMRG_01122	dinB	1.31147	1.95993	6.25868	3.25463	4.56352	similar to E. coli DNA-damage-inducible protein dinP
LMRG_00815	dxs	1.1933	1.12836	5.63634	2.11771	3.73226	similar to D-1-deoxyxylulose 5-phosphate synthase
LMRG_01107	fhuC	1.6343	0.171399	1.63106	7.09649	3.43798	similar to ferrichrome ABC transporter (ATP-binding protein)
LMRG_01698	gtcA	1.04824	0.67182	4.45206	5.22031	3.99443	wall teichoic acid glycosylation protein GtcA
LMRG_00929	hemN	1.51362	0.976362	9.84261	2.89821	5.35716	highly similar to coproporphyrinogen III oxidase
LMRG_00025	inlI	1.13549	0.561197	5.17516	4.75004	4.63771	"similar to internalin proteins, putative peptidoglycan bound protein (LPXTG motif)"
LMRG_00903	ispH	1.46889	1.18352	5.74647	1.99642	3.44979	similar to E. coli LytB protein
LMRG_01307	leuS	1.17738	0.576632	5.79933	2.4393	2.57894	leucyl-tRNA synthetase
LMRG_02446	lmo0017	0.753401	0.695736	1.47606	11.4064	6.63644	similar to Bacillus anthracis CapA protein (polyglutamate capsule biosynthesis)
LMRG_02331	lmo0083	1.39028	1.63895	5.90683	1.47285	3.98589	similar to transcription regulator (merR family)
LMRG_02337	lmo0088	1.66288	1.42448	7.49212	1.78705	6.18504	similar to ATP synthase C chain
LMRG_02350	lmo0101	0.645641	0.565187	1.45155	9.25205	3.90308	similar to transcription regulator
LMRG_02351	lmo0102	1.10205	0.636062	5.89097	5.22925	6.9423	unknown
LMRG_02361	lmo0112	0.997863	1.41769	4.61264	5.17823	6.53654	"weakly similar to transcription regulators, Fnr/Crp family"
LMRG_02387	lmo0138	1.31082	1.72044	3.4536	5.76342	3.00367	unknown
LMRG_02404	lmo0159	0.694995	1.07795	6.68052	5.31428	3.93133	putative peptidoglycan bound protein (LPXTG motif)
LMRG_02408	lmo0163	1.35034	1.87483	6.59994	1.51986	2.31192	unknown
LMRG_02411	lmo0166	0.615656	0.449316	2.1818	5.27068	2.51426	similar to B. subtilis YazA protein
LMRG_02751	lmo0186	0.616503	0.306716	5.02189	3.69581	3.28154	similar to B. subtilis YabE protein
LMRG_02566	lmo0302	1.18265	1.34733	7.09193	1.56102	5.01692	unknown
LMRG_00023	lmo0331	1.82253	0.726688	4.9124	3.1256	5.54883	"similar to internalin, putative peptidoglycan bound protein (LPXTG motif)"
LMRG_00040	lmo0349	1.64642	5.5856	0.238384	0.658529	2.00618	unknown
LMRG_00046	lmo0355	0.778421	0.676421	8.74404	2.19658	1.87286	similar to Flavocytochrome C Fumarate Reductase chain A
LMRG_00051	lmo0360	1.61891	1.67084	5.09387	1.46973	3.11111	similar to transcriptional regulator (DeoR family)
LMRG_00053	lmo0361	1.54569	2.44672	4.39667	9.74017	7.43894	similar to conserved hypothetical integral membrane protein
LMRG_00084	lmo0391	1.95747	2.04865	5.10267	2.35144	2.97604	unknown
LMRG_00113	lmo0421	1.00115	0.298915	1.06084	17.721	2.96837	similar to rod shape-determining protein RodA
LMRG_00119	lmo0427	1.69285	1.5063	5.60197	3.292	3.32082	similar to PTS fructose-specific enzyme IIB component
LMRG_00134	lmo0442	1.21743	0.856659	8.81725	4.10293	2.76796	unknown
LMRG_00146	lmo0454	1.07887	0.320155	1.76986	5.00457	4.19323	conserved hypothetical protein similar to B. subtilis YeaC
LMRG_02885	lmo0478	1.06022	1.22384	4.08456	6.39102	2.61303	putative secreted protein
LMRG_00169	lmo0488	1.54359	2.41946	6.61496	2.78499	3.66758	similar to transcriptional regulator (LysR family)
LMRG_00170	lmo0489	1.1276	0.611583	6.19002	1.51765	3.57423	similar to NADH:flavin oxidoreductase
LMRG_00178	lmo0497	1.01513	0.381581	5.02595	7.03996	5.69694	similar to sugar transferase
LMRG_00195	lmo0514	1.97885	1.03558	7.34634	2.56147	6.43908	"similar to internalin protein, putative peptidoglycan bound protein (LPXTG motif)"
LMRG_00197	lmo0516	0.728106	0.755622	7.06726	2.72679	3.28019	similar to Bacillus anthracis encapsulation protein CapA
LMRG_00238	lmo0556	1.8901	2.33728	8.63817	2.12129	3.62878	similar to phosphoglycerate mutase
LMRG_00269	lmo0587	1.60651	0.365769	2.66991	1.97579	5.66874	putative secreted protein
LMRG_00274	lmo0592	1.8368	1.83641	7.7926	2.16213	5.44658	unknown
LMRG_00310	lmo0627	1.71173	0.472684	3.64049	3.39525	7.91871	peptidoglycan bound protein (LPXTG motif) similar to adhesin
LMRG_02878	lmo0642	1.6304	0.0707996	0.399106	1.57887	5.80939	unknown
LMRG_00344	lmo0657	1.16179	1.31735	5.97336	1.22056	2.78424	unknown
LMRG_00361	lmo0673	0.617543	0.2818	0.797809	5.61476	4.08415	unknown
LMRG_00417	lmo0729	0.971956	1.41835	5.21835	2.22508	2.78627	unknown
LMRG_00418	lmo0730	1.58133	2.537	9.43556	4.29733	6.17041	unknown
LMRG_00433	lmo0745	1.10205	1.93762	5.87543	2.60533	2.58202	unknown
LMRG_00443	lmo0755	1.75206	1.17673	5.41551	2.96666	4.99054	similar to unknown proteins
LMRG_00463	lmo0775	0.922455	1.73364	5.10658	3.78181	3.65966	unknown
LMRG_00466	lmo0778	0.896681	0.893242	8.66893	1.60297	3.39434	unknown
LMRG_00479	lmo0791	1.60079	0.518885	5.43919	2.06507	4.33649	unknown
LMRG_00481	lmo0793	0.946139	0.118852	1.1987	5.663	4.18098	similar to conserved hypothetical protein
LMRG_02867	lmo0801	1.43774	0.99193	5.48204	4.39374	4.15524	"similar to internalin, putative peptidoglycan bound protein (LPXTG motif)"
LMRG_02791	lmo0806	1.82567	0.695083	9.18027	1.91939	6.03819	similar to transcription regulator
LMRG_02782	lmo0815	0.705833	0.696701	5.98054	10.8273	7.82629	similar to transcription regulators
LMRG_02265	lmo0842	1.54516	0.834624	7.96306	3.5078	5.97469	putative peptidoglycan bound protein (LPXTG motif)
LMRG_02269	lmo0846	0.920046	0.79111	3.54468	6.9226	5.98835	"similar to excinuclease ABC, chain C (UvrC)"
LMRG_02311	lmo0887	1.33307	1.57316	6.23504	1.67832	3.11232	similar to B. subtilis YdcD protein
LMRG_02323	lmo0899	1.81475	2.1369	5.53581	5.83118	9.4571	similar to B. subtilis YdcK protein
LMRG_02843	lmo0900	1.97997	1.27057	5.45387	3.86151	5.53071	unknown
LMRG_02021	lmo0921	0.715918	0.577845	3.33172	5.89888	3.19631	similar to B. subtilis YcgQ protein
LMRG_02045	lmo0946	0.893063	1.7256	5.35551	1.54443	3.81627	unknown
LMRG_02091	lmo0991	1.02726	0.398104	4.03678	5.5685	4.70605	conserved hypothetical protein
LMRG_00565	lmo1123	1.03099	1.20385	6.95612	11.4477	8.12033	unknown
LMRG_00567	lmo1125	1.0207	1.11127	5.83342	1.52107	3.10041	unknown
LMRG_00569	lmo1127	1.83434	1.92514	10.2532	1.59249	4.8474	unknown
LMRG_00581	lmo1138	0.85222	0.354914	1.24171	5.65118	3.47017	similar to ATP-dependent Clp protease proteolytic component
LMRG_00595	lmo1152	1.50733	1.90064	2.20778	6.08146	4.07042	similar to Salmonella typhimurium PduB protein
LMRG_00608	lmo1165	1.9965	1.30007	4.21558	5.33827	7.34542	similar to ethanolamine utilization protein EutE
LMRG_00632	lmo1186	1.13256	0.266824	1.93766	1.9617	5.25852	similar to ethanolamine utilization protein EutH - Escherichia coli
LMRG_00639	lmo1193	1.16908	0.892789	7.76215	3.74366	2.89693	similar to precorrin isomerase
LMRG_00676	lmo1230	1.41014	1.1518	5.32281	1.91669	2.81048	similar to B. subtilis YshB protein
LMRG_00693	lmo1247	0.955944	0.402309	1.52945	5.05275	3.79395	unknown
LMRG_00706	lmo1257	0.756152	0.327717	7.37416	1.44802	0.487494	unknown
LMRG_00754	lmo1304	1.11886	2.29082	5.10616	2.90493	3.6628	similar to B. subtilis YnzC protein
LMRG_00783	lmo1333	0.52468	0.740397	5.52727	1.24052	1.95768	similar to B. subtilis YqzC protein
LMRG_00788	lmo1338	0.82048	1.11378	6.9336	1.52222	3.81909	similar to B. subtilis yqgQ
LMRG_00816	lmo1366	1.49435	1.84865	9.16389	1.93988	4.85219	conserved hypothetical protein
LMRG_00847	lmo1395	1.44259	1.4459	7.15627	2.22369	4.82107	similar to unknown protein
LMRG_00874	lmo1422	1.34181	0.438487	1.26433	2.43577	8.30494	similar to glycine betaine/carnitine/choline ABC transporter (membrane protein)
LMRG_00939	lmo1486	1.06	1.05771	5.70291	2.19038	3.83678	unknown
LMRG_00942	lmo1489	0.999696	0.746546	5.60478	4.75034	5.28031	similar to unknown proteins
LMRG_00943	lmo1490	1.12405	0.928039	6.66807	2.57671	3.58193	similar to shikimate 5-dehydrogenase (AroD)
LMRG_01465	lmo1505	1.78649	1.13628	5.7772	11.9537	10.0774	"similar to ABC transporter, ATP-binding protein"
LMRG_01445	lmo1525	0.836096	1.06468	6.82249	2.5405	3.22015	similar to single-stranded-DNA-specific exonuclease (RecJ)
LMRG_01382	lmo1585	0.932287	0.886159	5.29243	2.18212	2.923	similar to proteases
LMRG_01372	lmo1595	1.38691	0.587918	3.75629	9.48495	7.51312	similar to unknown protein
LMRG_01348	lmo1618	1.27193	1.04536	5.43399	2.32612	2.81785	similar to transcription regulator MarR family
LMRG_01343	lmo1623	0.826278	0.42462	1.71248	5.14562	3.97894	similar to unknown proteins
LMRG_01322	lmo1644	1.14298	1.24502	5.66067	2.15684	3.33314	similar to SNF2-type helicase
LMRG_01315	lmo1652	0.907767	1.12791	5.23435	2.639	2.71417	similar to ABC transporter (ATP-binding protein)
LMRG_01285	lmo1682	0.742163	0.254412	2.5651	5.27433	4.50371	similar to transmembrane transport proteins
LMRG_02762	lmo1688	0.700324	0.776189	5.26826	2.46667	3.62391	similar to glucose 1-dehydrogenase
LMRG_02766	lmo1692	1.65459	1.60052	6.66642	1.38832	3.78187	unknown
LMRG_02778	lmo1704	1.93501	0.499515	1.981	3.43062	5.31953	similar to conserved hypothetical proteins
LMRG_02552	lmo1719	1.94602	1.08843	5.19238	4.5567	4.21933	similar to phosphotransferase system (PTS) lichenan-specific enzyme IIA component
LMRG_02531	lmo1740	1.82919	0.60724	5.51511	11.9487	13.2747	"similar to amino acid (glutamine) ABC transporter, permease protein"
LMRG_02519	lmo1752	1.17795	1.21532	5.01456	5.22482	4.46836	unknown
LMRG_02813	lmo1789	1.75987	0.307868	0.645694	2.20082	5.85691	weakly similar to Nad(P)h Oxidoreductase chain B
LMRG_02822	lmo1798	1.68211	0.680284	3.20605	1.77096	5.641	similar to unknown protein
LMRG_00999	lmo1852	1.99255	1.7098	5.40069	1.35473	3.20683	similar to putative mercuric ion binding proteins
LMRG_01010	lmo1863	1.85594	0.766694	5.4611	2.4527	2.70794	similar to hypothetical proteins
LMRG_01011	lmo1864	0.892277	0.320124	1.16482	6.59334	5.88294	"similar to hemolysinIII proteins, putative integral membrane protein"
LMRG_01057	lmo1910	1.26592	0.908594	5.48762	4.69103	5.23953	similar to oxidoreductases
LMRG_01065	lmo1918	0.767507	0.570797	5.0332	2.03968	2.8611	similar to unknown proteins
LMRG_01069	lmo1922	1.9966	3.40325	11.0348	1.89869	6.45209	similar to unknown proteins
LMRG_01116	lmo1969	1.74009	2.47857	6.19091	1.38194	2.36455	similar to 2-keto-3-deoxygluconate-6-phosphate aldolase
LMRG_01235	lmo2084	1.15869	1.18707	5.90563	3.07398	4.7557	unknown
LMRG_01246	lmo2095	0.512837	1.02292	11.298	33.0144	3.0905	similar to 1-phosphofructokinase
LMRG_01249	lmo2098	0.538495	1.53364	19.9801	20.9333	3.48337	similar to PTS system galactitol-specific enzyme IIA component
LMRG_01250	lmo2099	0.617711	0.624767	11.4878	15.646	3.53462	similar to transcription antiterminator
LMRG_01688	lmo2144	1.47854	0.904712	5.09135	1.99146	3.15504	similar to transcription regulator GntR family
LMRG_01659	lmo2173	1.13711	0.524422	6.26232	1.61917	2.62595	similar to sigma-54-dependent transcriptional activator
LMRG_01653	lmo2179	1.43932	0.385179	3.32443	3.95742	5.04366	putative peptidoglycan bound protein (LPXTG motif)
LMRG_01645	lmo2187	0.560263	0.697787	6.55527	2.38762	3.3683	unknown
LMRG_01628	lmo2204	1.15442	0.649316	1.56133	7.33737	4.74249	similar to unknown protein
LMRG_01571	lmo2260	1.71605	0.945984	1.73345	5.73661	4.0699	similar to unknown proteins
LMRG_01532	lmo2300	1.13039	0.173979	0.551893	5.09626	3.58802	putative terminase large subunit from Bacteriophage A118
LMRG_01514	lmo2329	1.51958	1.81004	5.56251	1.53274	3.37232	similar to a putative repressor protein [Bacteriophage A118]
LMRG_02714	lmo2369	1.81444	1.55162	6.36886	5.42842	6.24957	similar to B. subtilis general stress protein 13 containing a ribosomal S1 protein domain
LMRG_01828	lmo2420	1.39125	1.26336	5.79446	3.3491	2.79003	unknown
LMRG_01810	lmo2438	1.74309	2.01279	5.21216	3.15026	3.01396	unknown
LMRG_01806	lmo2442	0.832672	1.67527	6.96114	1.74531	2.40121	unknown
LMRG_01805	lmo2443	0.954875	0.695274	5.56746	13.7749	5.85805	unknown
LMRG_01803	lmo2445	1.78605	1.43735	2.44935	3.28489	5.45254	similar to internalin
LMRG_01799	lmo2449	1.79602	1.088	9.76237	2.47986	5.14227	similar to exoribonuclease RNase-R
LMRG_01798	lmo2450	1.16328	0.905892	7.68595	1.99421	3.90591	similar to carboxylesterase
LMRG_01784	lmo2464	0.976612	0.856205	5.28838	3.47793	3.14755	similar to transcription regulator
LMRG_01721	lmo2527	1.429	0.398756	2.56777	8.94612	6.16494	similar to B. subtilis YwzB protein
LMRG_01690	lmo2557	1.46734	0.593771	3.1032	5.31428	5.06036	conserved hypothetical protein
LMRG_02694	lmo2574	1.06107	0.743437	1.40152	7.29202	3.128	unknown
LMRG_02692	lmo2576	1.37867	0.833642	4.80591	4.53303	5.4235	peptidoglycan anchored protein (LPXTG motif)
LMRG_02690	lmo2578	0.829338	0.33253	1.58089	5.50578	3.46205	unknown
LMRG_02680	lmo2587	0.9566	0.200649	2.17589	5.54698	3.15761	conserved hypothetical proteins
LMRG_02679	lmo2588	1.35181	0.757217	6.2209	2.78644	5.26431	similar to drug-export proteins
LMRG_02134	lmo2594	0.553096	0.816935	1.57729	7.66067	1.38045	unknown
LMRG_02182	lmo2637	1.06359	1.07417	5.0621	1.86029	1.65451	conserved lipoprotein
LMRG_02187	lmo2642	0.958464	0.720217	5.37279	2.57454	3.75832	unknown
LMRG_02196	lmo2651	1.71995	2.08952	6.65385	2.82121	2.45171	similar to mannitol-specific PTS enzyme IIA component
LMRG_02228	lmo2683	1.12708	10.392	1.86851	0.407707	1.54885	similar to cellobiose phosphotransferase enzyme IIB component
LMRG_02235	lmo2689	1.05831	1.43369	6.50293	3.79029	1.8051	highly similar to Mg2+ transport ATPase
LMRG_01988	lmo2709	1.50014	3.87019	11.0095	1.12615	4.3605	unknown
LMRG_01974	lmo2722	1.85338	0.923751	2.43474	7.60794	4.61902	similar to merR-family transcriptional regulator
LMRG_01960	lmo2736	0.66554	0.353699	1.34364	1.78863	5.45217	conserved hypothetical protein
LMRG_01943	lmo2753	0.558759	0.200758	1.2972	6.44845	0.918617	unknown
LMRG_01939	lmo2757	1.60077	1.03673	6.83116	2.4291	3.6023	similar to ATP-dependent DNA helicases
LMRG_01919	lmo2778	1.59251	0.5398	3.68077	4.01762	5.31765	unknown
LMRG_01889	lmo2805	0.558759	3.34585	4.95995	6.41088	7.57369	hypothetical secreted protein
LMRG_01885	lmo2813	0.635157	0.391873	2.04839	5.64535	4.58468	unknown
LMRG_01868	lmo2830	1.37708	1.83457	6.37127	1.10422	3.00259	similar to thioredoxin
LMRG_01007	msrA	1.83428	0.836018	4.07324	7.05739	6.02645	similar to peptidyl methionine sulfoxide reductases
LMRG_00678	mutS2	1.87088	1.68796	6.08248	3.44911	3.77349	similar to MutS protein (MutS2)
LMRG_01049	panB	0.836843	1.03008	5.12752	1.64755	3.24035	similar to ketopantoate hydroxymethyltransferases
LMRG_02790	potA	0.584547	0.486581	5.43974	3.23161	3.41779	"similar to spermidine/putrescine ABC transporter, ATP-binding protein"
LMRG_01739	prfB	1.14552	0.969393	5.07094	1.90957	2.8576	highly similar to peptide chain release factor 2
LMRG_00163	rlmN	0.525896	0.843376	6.14787	1.97926	2.33227	"similar to conserved hypothetical proteins, highly similar to B. subtilis YloN protein"
LMRG_00952	rnc	0.992931	0.784189	8.12567	2.71461	3.98311	similar to ribonuclease III
LMRG_01029	rpsN	1.10132	0.376178	2.27301	6.89855	2.33519	similar to ribosomal protein S14
LMRG_01336	trpC	1.13561	0.485948	5.76009	1.46973	4.09356	highly similar to indol-3-glycerol phosphate synthases
LMRG_01337	trpF	1.87296	0.645233	6.48521	2.42963	4.54849	phosphoribosyl anthranilate isomerase
LMRG_01634	trpS	1.92149	0.556388	4.4675	5.36889	4.14836	tryptophanyl-tRNA synthetase
LMRG_00701	-	1.07482	1.15777	1.5367	17.2102	5.5745
LMRG_01559	-	0.510817	3.17992	6.4781	2.78162	3.02569
LMRG_02261	-	1.43231	0	2.07994	7.21905	7.24718	highly similar to hexose phosphate transport protein
LMRG_02863	-	1.50868	0.348301	5.09462	11.9738	4.40969
LMRG_02864	-	1.19948	1.96699	21.1753	4.04463	9.17797
LMRG_02918	-	1.67612	2.46992	6.72452	1.06489	4.32192
LMRG_02932	-	1.11125	0.747359	2.57806	1.04087	5.22645
